# Supplementary material for: Dramatic increase in lever-pressing activity in rats after training on the progressive ratio schedule of cocaine self-administration
Source: Sci Rep. 2021 Oct 4;11:19656. doi: 10.1038/s41598-021-98313-0 (PMC8490463; doi:10.1038/s41598-021-98313-0)
Supplement: Supplementary file 1 — Supplementary Tables. [file 41598_2021_98313_MOESM1_ESM.xlsx]

## Sheet: Rat 387 baseline FR1
39	4159	4615.4	5083	1224.1	793.805	1269.8	66	7313.6	8583.4	3.1186				1500		750	--	--	0		!st Sat Thr	4588.88	245.134		-0.8	0	4.12809	0.11822		39	--			--		750	--	--		6000	--		Nmax 6	--		1	0	1	1
42	3933.9	4918.6	4784	500	271.091	2090.7	80	10103.5	12194.2	2.29588				3000		1500	--	--	0		2nd Sat Thr	6139.9	464.631		0.8	7	0.275298	1.9787		42	--			--		1500	1.51198	0.812992					Nmax 12	--		2	2.45912	2	3
43	5688.1	5035.3	5476	1016.3	662.172	1463.4	12	8266.5	9729.9	0.492005				1500		3000	--	--	0		Mean Sat Thr	5831.34	270.288		2.4	3	0.933866	4.01067		43	--			--		3000	1.33864	0.312046					Nmax	--		3	6.1277	6	9
44	4288.6	6080.2	5773	1556	1080.96	1245.9	33	14020.3	15266.2	1.58921				3000		6000	--	--	0		Remis Thr	1196.72	141.399		4	0		0.984478		44	--			--		6000	0.540474	0								4	11.6006	12	21
45	5664.8	6305.2	5873	1636.6	1141.03	1233.1	43	12944.1	14177.2	2.09229				3000		12000	--	--	0		Comp Zone w sess	4870.38	266.606		5.6	0		0.0292648		45	--			--		12000	--	--								5	19.7652	20	41
46	5370.1	6691	6438	858	495.522	1877.6	14	12275.4	14153	0.44738				3000							Comp Zone w mean	4611.58	0		7.2	0	MeanRate	0.00010535		46	--			--												6	31.9453	32	73
49	5598.7	4833.6	5328	1078.9	722.715	1370.8	17	13637.5	15008.3	0.744091				3000			--	--	0		Ext Rate/min	1.31082	0.290715		8.8	0	0.933866	4.59277e-08		49	--			--			--	--								7	50.1159	50	123
99	4012.1	5237.7	5003	769.6	205.945	2334.3	36	8681.3	11015.6	0.925331				1500			--	--	0		Ext Duration	27.1986	2.37847		10.4	0		2.42474e-12		99	--			--			--	--								8	77.2232	77	200
100	4044.6	6867.9	6061.76	--	--	--	--	--	--	--				750			--	--	0		Coc Half-Life	500	476		12	0	Ext Int s	1.55026e-17		100	--			--			--	--								9	117.663	118	318
101	4187.1	6993.4	6343	1988.4	839.03	1529.6	22	7534	9063.6	0.862971				3000			--	--	0		Coc Sat Thr	3751	3570.95		13.6	0	64.249	1.20032e-23		101	--			--			--	--								10	177.991	178	496
102	3530.7	9960.6	7982	1339.3	337.19	2442.3	22	7382.9	9825.2	0.540474				6000			--	--	0		Coc Rem Thr	654.947	3438.81		15.2	0		1.12548e-30		102	--			--			--	--								11	267.991	268	764
106	2856.4*	3388.2*	3324*	519.8*	--	--	5*	11914.9*	12617.6*	--				12000*											16.8	0		1.278e-38		106	--			--												12	402.254	402	1166
																	--	--	0		LR at BP	--	--		18.4	0		1.75741e-47																		13	602.552	603	1769
																	--	--	0		FinExt at 6	40.705	0		20	0		2.92662e-57																		14	901.361	901	2670
																	--	--	0		FinExt at 12	--	--		21.6	0		5.90215e-68																		15	1347.13	1347	4017
																	--	--	0		FinExt at 6-12	40.705	0		23.2	0		1.44146e-79																		16	2012.14	2012	6029
																	--	--	0		LRfin at 6-12	--	--		24.8	0
																					LR at BP 6-12	--	--		26.4	0
																					BP at 6-12	22	0		28	0
																									29.6	0
																					Def2/Sess	0	0		31.2	0
																									32.8	0
																									34.4	0
																									36	0
																									37.6	0
																									39.2	0
																									40.8	0
																									42.4	0
																									44	0
																									45.6	0
																									47.2	0
																									48.8	0
																										0
[truncated: 13 more columns]

## Sheet: Rat 387 PR sessions
Day	1st ST	2nd ST	Mean ST	Rem Thr	CocRemThr	Ext Durat	Time0	Time1	Time2	Ext Rate	Penult	Ultim	VAR14	Dose	BP	VAR17	mean BP	SEM BP	n	VAR21	VAR22	VAR23	VAR24	VAR25	VAR26	VAR27	Parameters 1	Predicted 1	VAR30	DayPR-1	Presses	T1	T2	LR BP	VAR36	VAR37	VAR38	VAR39	VAR40	Dose,	PenultBP	Ninj	VAR44	VAR45	VAR46	Ninj	VAR48	PR function	CUMUL
109	3688	4239	3920	679	1981.41	548.6		5851.7	6400.3	6.01531	51	55		1500*	55	7.500000000000000e+2	215.25	58.6762	4		!st Sat Thr	3789	139.071		-0.8	0	3.038458228953040e+0	0.0561429		109	51	5851.7	6400.3	5.57783		7.500000000000000e+2	16.0185	4.07203		1500*	51	7	Nmax 6	11.8		1	0	1	1
112	3817	3837	3758	691.4	1238.83	815.5		7692.9	8508.4	6.18026	78	84		1500*	84	1.500000000000000e+3	363	120.865	3		2nd Sat Thr	3900.5	125.647		0.8	0	3.940882172638244e+0	0.162806		112	78	6514.2	7665.4	4.06532		1.500000000000000e+3	28.8071	15.8893		1500*	78	8	Nmax 12	11.4		2	2.45912	2	3
113	3773	3432	3953	648.5	664.182	1184.7		6767.4	7952.1	3.39326	51	67		1500*	67	3.000000000000000e+3	354.5	173.878	4		Mean Sat Thr	3796.92	74.4067		2.4	0	1.033423825153122e+1	0.400369		113	51	6163.5	6745.2	5.26044		3.000000000000000e+3	29.3635	16.9564		1500*	51	7	Nmax	11.6		3	6.1277	6	9
114	4050	4090	4051	1264	2291.51	417.9		8826.7	9244.6	8.75808	51	61		3000*	61	6.000000000000000e+3	418.4	86.323	5		Remis Thr	1044.31	69.4788		4	1		0.834953		114	51	7757.8	8314.4	5.49766		6.000000000000000e+3	22.303	5.67977		3000*	51	7				4	11.6006	12	21
119	3637	3515	3818	682.8	466.88	1456.2	20074.3	22079.6	23535.8	14.7507	403	358		1.200000000000000e+4	403	1.200000000000000e+4	406.6	69.4727	5		Comp Zone w sess	2856.19	141.35		5.6	3		1.47664		119	403	20074.3	21202.8	21.4267		1.200000000000000e+4	19.3459	2.0553		1.200000000000000e+4	403	12				5	19.7652	20	41
133	3093	3038	3506	900	952.983	836.3	12373.3	13835.8	14672.1	11.4791	178	160		6.000000000000000e+3	178	Defin 1					Comp Zone w mean	2752.61	114.702		7.2	2	MeanRate	2.21464		133	178	12373.3	13074.1	15.2397		Defin 1				6.000000000000000e+3	178	10				6	31.9453	32	73
134	3780	3916	3913	997	1870.18	533.1	6234.2	6733.8	7266.9	20.1463	178	179		7.500000000000000e+2	179	7.500000000000000e+2	185.5	30.9233	4		Ext Rate/min	19.7074	3.37914		8.8	1	1.033423825153122e+1	2.81671		134	178	6234.2	6659.8	25.094		7.500000000000000e+2	49.8246	9.75428		7.500000000000000e+2	178	10				7	50.1159	50	123
135	3502	5194	4370	1376.9	1771.59	775.9	13727.6	15193.3	15969.2	18.7911	178	243		1.200000000000000e+4	243	1.500000000000000e+3	349.667	129.304	3		Ext Duration	11.5484	1.11572		10.4	1		3.03804		135	178	13727.6	14195	22.8498		1.500000000000000e+3	46.5104	22.7825		1.200000000000000e+4	178	10				8	77.2232	77	200
136	5682	4599	4645	722.7	1750.2	696.9	7075.2	8602.8	9299.7	6.62936	268	77		1.500000000000000e+3	268	3.000000000000000e+3	269.25	112.145	4		Coc Half-Life	500	475.668		12	3	Ext Int s	2.7788		136	268	2682.7	8582.7	2.72542		3.000000000000000e+3	54.6565	14.2941		1.500000000000000e+3	268	11				9	117.663	118	318
148	3353	3175	3441	1649.6	1824.06	399.8	9660.5	10310.9	10710.7	18.009	118	120		3.000000000000000e+3	120	6.000000000000000e+3	411	86.1771	5		Coc Sat Thr	3750.57	3568.05		13.6	0	5.805943170616354e+0	2.15543		148	118	9660.5	9846.7	38.0236		6.000000000000000e+3	66.4658	15.5842		3.000000000000000e+3	118	9				10	177.991	178	496
149	3986	3376	3639	1034	956.021	910.1	13742.6	14820.7	15730.8	29.0078	403	440		6.000000000000000e+3	440	1.200000000000000e+4	344	74.0507	5		Coc Rem Thr	1476.89	3511.38		15.2	3		1.41782		149	403	13742.6	14176	55.7914		1.200000000000000e+4	32.0818	4.79189		6.000000000000000e+3	403	12				11	267.991	268	764
150	3567	3619	3961	853	938.476	973.6	6149.7	6394.1	7367.7	23.788	268	386		7.500000000000000e+2	386	Defin 2									16.8	0		0.790903		150	268	6149.7	6379.2	70.0654		Defin 2				7.500000000000000e+2	268	11				12	402.254	402	1166
151	4757	4710	4132	780.6	1010.54	1110.3	17665	18933.3	20043.6	24.696	603	457		1.200000000000000e+4	603	7.500000000000000e+2	194.25	67.469	4		LR at BP	50.0093	5.99777		18.4	2		0.374143		151	603	17665	18422.4	47.7687		7.500000000000000e+2				1.200000000000000e+4	603	13				13	602.552	603	1769
154	4182	3176	3581	1158.4	1293.44	648	8084	8452.5	9100.5	20.1852	178	218		1.500000000000000e+3	218	1.500000000000000e+3	255	114.948	3		FinExt at 6	10.1926	2.57468		20	2		0.150094		154	178	8084	8269.8	57.4812		1.500000000000000e+3				1.500000000000000e+3	178	10				14	901.361	901	2670
155	3672	4000	3729	1588.9	1871.25	548	5999.4	6197.7	6745.7	15.1095	178	138		7.500000000000000e+2	178	3.000000000000000e+3	316.75	190.001	4		FinExt at 12	17.7043	2.38266		21.6	1		0.0510625		155	178	6004.1	6183.6	59.4986		3.000000000000000e+3				7.500000000000000e+2	178	10				15	1347.13	1347	4017
156	2687	4292	3337	1779	3217.75	207.8	8648.7	9457.1	9664.9	7.79596	178	27		3.000000000000000e+3	178	6.000000000000000e+3	254.8	86.16	5		FinExt at 6-12	13.4333	2.21444		23.2	2		0.0147317		156	178	8648.7	8898.6	42.7371		6.000000000000000e+3				3.000000000000000e+3	178	10				16	2012.14	2012	6029
157	3846	3657	3714	636	583.927	1323.4	16706.8	18157	19480.4	23.3943	268	516		1.200000000000000e+4	516	1.200000000000000e+4	355.8	59.7389	5		LRfin at 6-12	20.8245	2.88972		24.8	1		0.00360427		157	268	16706.8	17201.4	32.5111		1.200000000000000e+4				1.200000000000000e+4	268	11
158	5395	4275	4238	1119	1869.33	596.7	12848	14120	14716.7	9.75365	603	97		6.000000000000000e+3	603	N of inj					LR at BP 6-12	49.2738	9.58717		26.4	0		0.000747813		158	603	12848	13273.6	85.0094		N of inj				6.000000000000000e+3	603	13
161	3660	3813	3598	439	655.345	1270.3	9664.1	10449.6	11719.9	11.8082	178	250		3.000000000000000e+3	250	7.500000000000000e+2	10	0.408248	4		BP at 6-12	412.5	52.2718		28	0				161	178	9664.1	9928.3	40.4239		7.500000000000000e+2				3.000000000000000e+3	178	10
164	4305	5008	4643	1177	1618.7	814.7	15491.2	16949	17763.7	15.0976	268	205		1.200000000000000e+4	268	1.500000000000000e+3	11.3333	0.881917	3						29.6	1				164	268	15491.2	15939.7	35.8528		1.500000000000000e+3				1.200000000000000e+4	268	11
168	4048	3766	3712	865	1107.75	882.7	5931.2	6325.8	7208.5	5.03002	118	74		7.500000000000000e+2	118	3.000000000000000e+3	10.5	0.866025	4		Def2/Sess	13	26		31.2	0				168	118	5931.2	6089.8	44.6406		3.000000000000000e+3				7.500000000000000e+2	118	9
169	3678	2911	3272	1566	2029.21	260.3	13259	14467.8	14728.1	20.9758	268	91		6.000000000000000e+3	268	6.000000000000000e+3	11.8	0.583095	5						32.8	0				169	268	13259	13496.5	67.7053		6.000000000000000e+3				6.000000000000000e+3	268	11
198	3514	3471	3269	1201.6	1801.44	473.1	12096.2	12744.6	13217.7	59.6068	603	470		1.500000000000000e+3	603	1.200000000000000e+4	11.4	0.509902	5						34.4	0				198	603	12096.2	12552.3	79.3247		1.200000000000000e+4				1.500000000000000e+3	603	13
199	3156	5143	3624	1271	2077.73	653.8	17044.9	17745.4	18399.2	79.8409	603	870		3.000000000000000e+3	870										36	0				199	603	17044.9	17416.2	97.4414						3.000000000000000e+3	603	13
200	3348	3230	3420	1191	1184.55	723.6	20699.7	21700.1	22423.7	40.2985	603	486		6.000000000000000e+3	603										37.6	0				200	603	20699.7	21032.9	108.583						6.000000000000000e+3	603	13
204	2338	3931	3476	880.7	1371.82	759.4		14104.9	14864.3	11.8515	603	150		750*	603										39.2	0				204	603	13624.2	14070.1	81.1393						750*	603	13
																									40.8	1
																									42.4	0
																									44	0
																									45.6	0
																									47.2	0
																									48.8	0
																										2
[truncated: 50 more columns]

## Sheet: Rat 387 Post-PR FR1
Day	1st ST	2nd ST	Mean ST	Rem Thr	CocRemThr	Ext Durat	N presses	Time1	Time2	Ext Rate	Penult	Ultim	VAR14	Dose	BP	VAR17	VAR18	SEM	n	VAR21	VAR22	Mean	SEM.	VAR25	VAR26	VAR27	Parameters 1	Predicted 1	VAR30	Day.	BP1.	VAR33	VAR34	VAR35	VAR36	VAR37	VAR38	VAR39	VAR40	VAR41	VAR42	VAR43	VAR44	VAR45	VAR46	VAR47	VAR48	VAR49	VAR50
108	3610.5*	5181.3*	4761*	154.5*			126*	21224.1*	24985.7*					1500*		750	101.25	27.3355	4		!st Sat Thr	3775.94	216.74		-0.8	0	1.370939032648912e+0	1.24763e-06		108						750	18.0104	4.20394		6000	118		Nmax 6			1	0	1	1
162	3.514000000000000e+3	5.021000000000000e+3	5.113653333333334e+3	5.875000000000001e+2	557.783	1585.1	5.500000000000000e+2	8.860300000000000e+3	1.044540000000000e+4	20.8189	178	50		3.000000000000000e+3	178	1500	140.5	46.7484	4		2nd Sat Thr	4484.72	167.762		0.8	0	4.597536840189316e+0	7.36143e-06		162	178					1500	21.7821	5.21515		6000	403		Nmax 12			2	2.45912	2	3
165	3.358200000000000e+3	4.569100000000000e+3	4.499574000000002e+3	1.371100000000000e+3	1367.09	870.4	3.020000000000000e+2	1.038790000000000e+4	1.125830000000000e+4	20.818	78	98		7.500000000000000e+2	98	3000	144.75	49.1789	4		Mean Sat Thr	4573.71	185.044		2.4	0	2.344934587914790e+1	3.84804e-05		165	78					3000	23.8005	7.41697		7	11		Nmax			3	6.1277	6	9
170	4.176000000000000e+3	4.137000000000000e+3	4.333235999999999e+3	1.169200000000000e+3	1164.4	914.5	4.150000000000000e+2	1.421780000000000e+4	1.513230000000000e+4	27.228	118	93		1.500000000000000e+3	118	6000	260.5	142.5	2		Remis Thr	976.636	112.973		4	0		0.000178205		170	118					6000	30.6327	6.08256		12	23					4	11.6006	12	21
171	4.025000000000000e+3	4.178000000000000e+3	4.837586666666667e+3	1.234300000000000e+3	1229.45	882.4	2.860000000000000e+2	1.428900000000000e+4	1.517140000000000e+4	19.447	78	82		3.000000000000000e+3	82	12000			0		Comp Zone w sess	3508.09	232.053		5.6	1		0.000731138		171	78					12000				20	43					5	19.7652	20	41
172	4.702000000000000e+3	4.878000000000000e+3	5.454179999999999e+3	1.136500000000000e+3	1128.72	1055.8	4.320000000000000e+2	1.826400000000000e+4	1.931980000000000e+4	24.5501	118	110		6.000000000000000e+3	118						Comp Zone w mean	3597.07	14		7.2	1	MeanRate	0.00265755		172	118									32	75					6	31.9453	32	73
176	4.263000000000000e+3	4.785000000000000e+3	4.232853999999999e+3	6.549000000000000e+2	649.103	1441	6.280000000000000e+2	1.745920000000000e+4	1.890020000000000e+4	26.1485	178	128		7.500000000000000e+2	178	750	96.25	27.9833	4		Ext Rate/min	22.5455	2.86538		8.8	0	2.344934587914790e+1	0.00855785		176	178					750				51	126					7	50.1159	50	123
177	4.663000000000000e+3	5.016000000000000e+3	5.379523999999999e+3	8.100000000000000e+2	804.82	1319.9	5.070000000000000e+2	1.507250000000000e+4	1.639240000000000e+4	23.0472	178	7		1.500000000000000e+3	178	1500	123.5	37.2861	4		Ext Duration	18.5712	1.84087		10.4	1		0.0244146		177	178					1500				78	204					8	77.2232	77	200
178	3.167000000000000e+3	4.058000000000000e+3	4.433968000000000e+3	4.070000000000000e+2	401.138	1669.3	1.750000000000000e+2	1.637210000000000e+4	1.804140000000000e+4	6.29006	51	49		7.500000000000000e+2	51	3000	143.75	49.6125	4		Coc Half-Life	500	475.668		12	0	Ext Int s	0.0617072		178	51					3000				118	322					9	117.663	118	318
182	3.597000000000000e+3	4.748000000000000e+3	4.776216000000000e+3	5.881999999999999e+2	609.34	1481	7.430000000000000e+2	1.605080000000000e+4	1.753180000000000e+4	30.1013	178	243		1.500000000000000e+3	243	6000	260.5	142.5	2		Coc Sat Thr	3751	3568.46		13.6	0	2.558706767737789e+0	0.138173		182	178					6000				178	500					10	177.991	178	496
183	5.011000000000000e+3	5.095000000000000e+3	5.158277999999999e+3	1.804200000000000e+3	1799.86	750.6	2.350000000000000e+2	1.409070000000000e+4	1.484130000000000e+4	18.785	78	31		7.500000000000000e+2	78	12000			0		Coc Rem Thr	961.612	3477.76		15.2	0		0.274102		183	78					12000				268	768					11	267.991	268	764
186	2.565000000000000e+3	3.995000000000000e+3	3.874280000000000e+3	1.272300000000000e+3	1267.33	828.2	1.390000000000000e+2	1.893210000000000e+4	1.976030000000000e+4	10.07	51	13		3.000000000000000e+3	51										16.8	0		0.481729		186	51									403	1171					12	402.254	402	1166
197	2.243000000000000e+3	2.832000000000000e+3	2.853860000000000e+3	1.260100000000000e+3	1255.99	586.5	6.600000000000000e+1	2.072060000000000e+4	2.130710000000000e+4	6.75192	20	23		1.500000000000000e+3	23	750	76.5	22.2505	4		LR at BP				18.4	1		0.750058		197	20					750				603	1774					13	602.552	603	1769
205	3.311000000000000e+3	4.311000000000000e+3	4.086640000000000e+3	1.050600000000000e+3	910.053	1122	8.390000000000000e+2	1.639730000000000e+4	1.751930000000000e+4	44.8663	268	71		3.000000000000000e+3	268	1500	91.5	53.8416	4		FinExt at 6	24.2896	9.23869		20	1		1.03464		205	268					1500				902	2676					14	901.361	901	2670
212	4.268000000000000e+3	5.163000000000000e+3	4.998081818181818e+3	3.270000000000000e+2	317.496	2011.7	1.231000000000000e+3	1.776340000000000e+4	1.977510000000000e+4	36.7152	403	60		6.000000000000000e+3	403	3000	54	15.1932	4		FinExt at 12				21.6	2		1.2644		212	403					3000				1348	4024					15	1347.13	1347	4017
																6000	85	25	2		FinExt at 6-12	24.2896	9.23869		23.2	1		1.36892								6000				2013	6037					16	2012.14	2012	6029
																12000			0		LRfin at 6-12	4.02036	2.23083		24.8	1		1.31304								12000
																					LR at BP 6-12				26.4	1		1.11577
																					BP at 6-12	432	0		28	1		0.839996
																									29.6	1		0.560246
																					Def2/Sess	4	14		31.2	0		0.331042
																									32.8	0		0.173296
																									34.4	0		0.08037
																									36	1		0.0330219
																									37.6	0		0.0120202
																									39.2	0		0.00387634
																									40.8	0		0.00110747
																									42.4	0		0.000280316
																									44	0		6.28583e-05
																									45.6	1		1.24876e-05
																									47.2	0		2.19784e-06
																									48.8	0		3.42702e-07
																										0
[truncated: 15 more columns]

## Sheet: Rat 390 baseline FR1
Day	1st ST	2nd ST	Mean ST	Rem Thr	CocRemThr	Ext Durat	N presses	Time1	Time2	Ext Rate	Penult	Ultim	VAR14	Dose	BP	VAR17	VAR18	SEM	n	VAR21	VAR22	VAR23	VAR24	VAR25	VAR26	VAR27	Parameters	Predicted	VAR30	VAR31	VAR32	VAR33	VAR34	VAR35	VAR36	VAR37	VAR38	VAR39	VAR40	VAR41	VAR42	VAR43	VAR44	VAR45	VAR46	VAR47	VAR48	VAR49	VAR50
30	6898.8	5893.5	6374	2037.4	1534.03	970.9	29	10082.2	11053.1	1.79215				1500		750			0		!st Sat Thr	5302.18	351.696		-0.8	0	2.566973181707093e+0	0.150233		30						750	2.0611	0		6000			Nmax 6			1	0	1	1
31	5460.1	5119.9	5975	2561.8	2128.03	633.3	11	10234.1	10867.4	1.04216				1500		1500			0		2nd Sat Thr	6125.8	482.069		0.8	4	6.090699064798052e-1	0.578972		31				1.04216		1500	1.9711	0.298279		12000			Nmax 12			2	2.45912	2	3
32	5528.5	4796	6324	2391.9	1905.58	665.8	27	10096.4	10762.2	2.43316				1500		3000			0		Mean Sat Thr	6404.25	467.884		2.4	6	1.651145299470562e+0	1.44956		32				2.43316		3000	1.51038	0					Nmax			3	6.1277	6	9
37	6675.5	4968.2	5948	1954.2	1522.16	853.3	23	9375.5	10228.8	1.61725				1500		6000			0		Remis Thr	2442.48	260.423		4	0		2.35777		37				1.61725		6000	0.903355	0								4	11.6006	12	21
38	5607.4	6650.2	5962	2958.8	4248.04	323.3	17	9582.7	9906	3.15496				1500		12000			0		Comp Zone w sess	3683.32	348.984		5.6	0		2.49144		38				3.15496		12000	1.22678	0								5	19.7652	20	41
99	3584.4	7314.7	7315	2779.6	1434.35	1175.2	35	10846.9	12022.1	1.78693				1500							Comp Zone w mean	3961.77	0		7.2	0	MeanRate	1.71036		99				1.78693												6	31.9453	32	73
100	4803.7	5782.5	5783	2948	1868	815.1	28	10446.6	11261.7	2.0611				750					0		Ext Rate/min	1.75282	0.213623		8.8	0	1.651145299470562e+0	0.7628		100				2.0611			2.0611	0								7	50.1159	50	123
101	6056	7490.6	7089.47	3419.1	1997.62	953.4	24	6511.8	7465.2	1.51038				3000					0		Ext Duration	14.4873	2.29656		10.4	0		0.221014		101				1.51038			2.00689	0.362677								8	77.2232	77	200
102	4620.1	9129.3	9578.36	2902.2	1320.34	1394.8	21	5875.5	7270.3	0.903355				6000					0		Coc Half-Life	500	614		12	0	Ext Int s	0.041602		102				0.903355			1.51038	0								9	117.663	118	318
106	3787.3	4113.1	3693.7	471.8	383.321	1711.8	35	10792.7	12504.5	1.22678				12000					0		Coc Sat Thr	5454.57	6698.22		13.6	0	3.633841311194050e+1	0.0050874		106				1.22678			0.903355	0								10	177.991	178	496
																			0		Coc Rem Thr	1834.15	6565.03		15.2	0		0.000404169									1.22678	0								11	267.991	268	764
																									16.8	0		2.08601e-05																		12	402.254	402	1166
																			0		LR at BP	1.74845	0.238788		18.4	0		6.99448e-07																		13	602.552	603	1769
																			0		FinExt at 6	23.2467	0		20	0		1.52363e-08																		14	901.361	901	2670
																			0		FinExt at 12	28.53	0		21.6	0		2.15622e-10																		15	1347.13	1347	4017
																			0		FinExt at 6-12	25.7532	2.7768		23.2	0																				16	2012.14	2012	6029
																			0		LRfin at 6-12				24.8	0
																					LR at BP 6-12	1.06507	0.161712		26.4	0
																					BP at 6-12	28	7		28	0
																									29.6	0
																					Def2/Sess	0	0		31.2	0
																									32.8	0
																									34.4	0
																									36	0
																									37.6	0
																									39.2	0
																									40.8	0
																									42.4	0
																									44	0
																									45.6	0
																									47.2	0
																									48.8	0
																										0
[truncated: 15 more columns]

## Sheet: Rat 390 PR sessions
Day	1st ST	2nd ST	Mean ST	Rem Thr	CocRemThr	Ext Durat	Time0	Time1	Time2	Ext Rate	Penult	Ultim	VAR14	Dose	BP	VAR17	VAR18	SEM	n	VAR21	VAR22	VAR23	VAR24	VAR25	VAR26	VAR27	Parameters	Predicted	VAR30	Day	N PR	T1	T2	PR Rate	VAR36	VAR37	VAR38	VAR39	VAR40	DOSE,	BP 1	nmax	VAR44	VAR45	VAR46	Ninj	VAR48	PR function	CUMUL
109	3678*	4025*	3955*	100*				5599.5*	6780*		32*			1500*	32*	7.500000000000000e+2	111	20.1643	5		!st Sat Thr	3838.14	104.672		-0.8	0	5.151574095519989e+0	0.197395		109	32*	4943.5	5580.9			7.500000000000000e+2	6.68298	1.67138		1500*	32*	1	Nmax 6	9.4		1	0	1	1
112	3.780000000000000e+3	3.768000000000000e+3	4.002000000000000e+3	4.506000000000000e+2	817.675	1102.1	5458.4	6.918200000000000e+3	8.020300000000000e+3	2.50431	5.100000000000000e+1	4.600000000000000e+1		1.500000000000000e+3	5.100000000000000e+1	1.500000000000000e+3	60.25	6.36887	4		2nd Sat Thr	4068.53	144.012		0.8	1	1.960711602795055e+0	1.13742		112	5.100000000000000e+1	5458.4	6904.9	2.11545		1.500000000000000e+3	3.78305	1.0419		1.500000000000000e+3	5.100000000000000e+1	7	Nmax 12	10.5		2	2.45912	2	3
113	4.238000000000000e+3	3.532000000000000e+3	3.831000000000000e+3	6.711000000000002e+2	1780.26	494.2	7201.6	1.198720000000000e+4	1.248140000000000e+4	1.94253	5.100000000000000e+1	1.600000000000000e+1		1.500000000000000e+3	5.100000000000000e+1	3.000000000000000e+3	123	20.6155	4		Mean Sat Thr	4093.68	96.7653		2.4	4	4.207959304736600e+0	3.36751		113	5.100000000000000e+1	7201.6	11854.8	0.657612		3.000000000000000e+3	7.50961	0.915159		1.500000000000000e+3	5.100000000000000e+1	7	Nmax	9.88889		3	6.1277	6	9
114	3.970000000000000e+3	2.450000000000000e+3	4.035000000000000e+3	9.040000000000000e+2	872.715	744.6		1.092890000000000e+4	1.167350000000000e+4	4.83481	7.800000000000000e+1	6.000000000000000e+1		3.000000000000000e+3	7.800000000000000e+1	6.000000000000000e+3	230.2	84.292	5		Remis Thr	876.327	83.503		4	1		5.12268		114	7.800000000000000e+1	8260.1	10740.4	1.88687		6.000000000000000e+3	9.76582	2.48811		3.000000000000000e+3	7.800000000000000e+1	8				4	11.6006	12	21
119	3.620000000000000e+3	3.856000000000000e+3	3.851000000000000e+3	9.874000000000000e+2	856.369	1085.4		1.888590000000000e+4	1.997130000000000e+4	11.4981	1.780000000000000e+2	2.080000000000000e+2		1.200000000000000e+4	2.080000000000000e+2	1.200000000000000e+4	312.75	106.595	4		Comp Zone w sess	3192.2	165.564		5.6	2		4.00393		119	1.780000000000000e+2	16953.6	17990.9	10.296		1.200000000000000e+4	12.4777	3.53037		1.200000000000000e+4	1.780000000000000e+2	10				5	19.7652	20	41
120	3.646000000000000e+3	4.088000000000000e+3	3.729000000000000e+3	9.751000000000000e+2	1658.63	650.7		1.306440000000000e+4	1.371510000000000e+4	7.83771	1.180000000000000e+2	8.500000000000000e+1		3.000000000000000e+3	1.180000000000000e+2	Defin 1					Comp Zone w mean	3217.35	137.755		7.2	4	MeanRate	1.60796		120	1.180000000000000e+2	11990.1	12634.1	10.9938		Defin 1				3.000000000000000e+3	1.180000000000000e+2	9				6	31.9453	32	73
121	4.080000000000000e+3	4.292000000000000e+3	3.975000000000000e+3	8.260000000000000e+2	2149.27	498.9		7.095000000000000e+3	7.593900000000000e+3	8.29826	1.180000000000000e+2	6.900000000000000e+1		7.500000000000000e+2	1.180000000000000e+2	7.500000000000000e+2	108.6	21.5026	5		Ext Rate/min	8.06026	1.06985		8.8	3	4.207959304736600e+0	0.331793		121	1.180000000000000e+2	6520.3	7066.5	12.9623		7.500000000000000e+2	17.7553	4.90996		7.500000000000000e+2	1.180000000000000e+2	9				7	50.1159	50	123
128	4.051000000000000e+3	3.785000000000000e+3	3.699000000000000e+3	4.160000000000000e+2	412.565	1598.8		1.012200000000000e+4	1.172080000000000e+4	2.25169	5.100000000000000e+1	6.000000000000000e+1		6.000000000000000e+3	6.000000000000000e+1	1.500000000000000e+3	57.75	6.75	4		Ext Duration	14.4033	1.55966		10.4	2		0.035177		128	5.100000000000000e+1	9127.7	9390.8	11.6306		1.500000000000000e+3	9.35014	4.63004		6.000000000000000e+3	5.100000000000000e+1	7				8	77.2232	77	200
133	3.620000000000000e+3	3.523000000000000e+3	4.060000000000000e+3	1.041000000000000e+3	1068.81	860.4		1.079000000000000e+4	1.165040000000000e+4	7.32218	7.800000000000000e+1	1.050000000000000e+2		6.000000000000000e+3	1.050000000000000e+2	3.000000000000000e+3	123	20.6155	4		Coc Half-Life	500	614		12	2	Ext Int s	0.00191625		133	7.800000000000000e+1	9739	10106.8	12.7243		3.000000000000000e+3	9.05036	2.40051		6.000000000000000e+3	7.800000000000000e+1	8				9	117.663	118	318
134	4.906000000000000e+3	3.913000000000000e+3	4.426000000000000e+3	1.020900000000000e+3	1584.11	652.3		5.681800000000000e+3	6.334100000000000e+3	7.54254	7.800000000000000e+1	8.200000000000000e+1		7.500000000000000e+2	8.200000000000000e+1	6.000000000000000e+3	177.6	61.9488	5		Coc Sat Thr	5454.57	6698.22		13.6	0	1.425869302786799e+1	5.36347e-05		134	7.800000000000000e+1	5362.4	5621.7	18.0486		6.000000000000000e+3	21.7659	8.56389		7.500000000000000e+2	7.800000000000000e+1	8				10	177.991	178	496
135	4.449000000000000e+3	4.048000000000000e+3	4.358000000000000e+3	1.179100000000000e+3	1267.7	837.5		1.301230000000000e+4	1.384980000000000e+4	2.86567	7.800000000000000e+1	4.000000000000000e+1		1.200000000000000e+4	7.800000000000000e+1	1.200000000000000e+4	265.5	81.968	4		Coc Rem Thr	1264.97	6565.8		15.2	0		7.7133e-07		135	7.800000000000000e+1	11699.6	11988.4	16.205		1.200000000000000e+4	24.2224	6.69392		1.200000000000000e+4	7.800000000000000e+1	8				11	267.991	268	764
136	3.788000000000000e+3	3.734000000000000e+3	3.508000000000000e+3	7.700000000000000e+2	1079.92	894.9		7.571300000000000e+3	8.466200000000000e+3	4.08984	5.100000000000000e+1	6.100000000000000e+1		1.500000000000000e+3	6.100000000000000e+1	Defin 2									16.8	2		5.69949e-09		136	5.100000000000000e+1	7134.1	7300.1	18.4337		Defin 2				1.500000000000000e+3	5.100000000000000e+1	7				12	402.254	402	1166
148	3.791000000000000e+3	4.322600000000000e+3	4.285000000000000e+3	8.763000000000000e+2	1556.71	736.7		1.042160000000000e+4	1.115830000000000e+4	8.55165	1.780000000000000e+2	1.050000000000000e+2		3.000000000000000e+3	1.780000000000000e+2	7.500000000000000e+2	79	23.253	5		LR at BP	16.7317	2.80052		18.4	1		2.16388e-11		148	1.780000000000000e+2	9198.7	10079.5	12.1253		7.500000000000000e+2				3.000000000000000e+3	1.780000000000000e+2	10				13	602.552	603	1769
149	4.445000000000000e+3	5.823000000000000e+3	5.313000000000000e+3	1.390000000000000e+2	108.876	2870.5		1.275990000000000e+4	1.563040000000000e+4	11.1827	4.030000000000000e+2	5.350000000000000e+2	*	6.000000000000000e+3	5.350000000000000e+2	1.500000000000000e+3	48	11.6833	4		FinExt at 6	20.9762	5.60128		20	0		4.22115e-14		149	4.030000000000000e+2	10435.6	11938.9	16.0846		1.500000000000000e+3				6.000000000000000e+3	4.030000000000000e+2	12				14	901.361	901	2670
150	3.910000000000000e+3	3.906000000000000e+3	5.127000000000000e+3	7.447000000000000e+2	1167.56	871.1		5.609300000000000e+3	6.480400000000000e+3	11.2272	1.780000000000000e+2	1.630000000000000e+2		7.500000000000000e+2	1.780000000000000e+2	3.000000000000000e+3	73	13.8384	4		FinExt at 12	19.7989	3.76851		21.6	0		4.23087e-17		150	1.780000000000000e+2	5125.3	5514.3	27.455		3.000000000000000e+3				7.500000000000000e+2	1.780000000000000e+2	10				15	1347.13	1347	4017
154	4.212000000000000e+3	3.613000000000000e+3	3.395000000000000e+3	1.224500000000000e+3	1513.4	627.7		7.720700000000000e+3	8.348400000000000e+3	6.59551	7.800000000000000e+1	6.900000000000000e+1		1.500000000000000e+3	7.800000000000000e+1	6.000000000000000e+3	224.8	85.295	5		FinExt at 6-12	20.4446	3.16544		23.2	0		2.17886e-20		154	7.800000000000000e+1	7204.1	7493.1	16.1938		6.000000000000000e+3				1.500000000000000e+3	7.800000000000000e+1	8				16	2012.14	2012	6029
155	3.471000000000000e+3	4.483000000000000e+3	3.780000000000000e+3	2.051000000000000e+2	1062.35	1038.6		1.003840000000000e+4	1.107700000000000e+4	1.27094	1.180000000000000e+2	2.200000000000000e+1		7.500000000000000e+2	1.180000000000000e+2	1.200000000000000e+4	288	110.263	4		LRfin at 6-12	10.9711	2.00596		24.8	0		5.7654e-24		155	1.180000000000000e+2	6261.2	9990.6	1.89843		1.200000000000000e+4				7.500000000000000e+2	1.180000000000000e+2	9
156	4035*	6005*	5704*	1236*				8059.8*	8796.6*		902*	368*		3000*	902*	N of inj					LR at BP 6-12	22.8577	5.29402		26.4	0		7.83847e-28		156	902*	7047.5	7517.6			N of inj				3000*	902*	1
157	2.983000000000000e+3	4.155000000000000e+3	4.102000000000000e+3	9.140000000000000e+2	288.781	1923.4		1.760050000000000e+4	1.952390000000000e+4	17.5315	4.030000000000000e+2	5.620000000000000e+2		1.200000000000000e+4	5.620000000000000e+2	7.500000000000000e+2	8.6	0.509902	5		BP at 6-12	266.889	63.8571		28	0				157	4.030000000000000e+2	16934.3	17545	39.5939		7.500000000000000e+2				1.200000000000000e+4	4.030000000000000e+2	12
158	3.645000000000000e+3	3.956000000000000e+3	3.745000000000000e+3	1.181800000000000e+3	1074.33	940.3		1.089920000000000e+4	1.183950000000000e+4	17.42	1.780000000000000e+2	2.730000000000000e+2		6.000000000000000e+3	2.730000000000000e+2	1.500000000000000e+3	7.25	0.25	4						29.6	0				158	1.780000000000000e+2	10135.1	10326.2	55.887		1.500000000000000e+3				6.000000000000000e+3	1.780000000000000e+2	10
161	2.881000000000000e+3	5.547000000000000e+3	4.243000000000000e+3	1.943400000000000e+3	3731.89	285.9		8.247600000000000e+3	8.533500000000000e+3	8.81427	1.180000000000000e+2	4.200000000000000e+1		3.000000000000000e+3	1.180000000000000e+2	3.000000000000000e+3	9	0.408248	4		Def2/Sess	9	22		31.2	0				161	1.180000000000000e+2	7139.2	7771.6	11.1954		3.000000000000000e+3				3.000000000000000e+3	1.180000000000000e+2	9
164	3.060000000000000e+3	4.426000000000000e+3	4.192000000000000e+3	6.220000000000000e+2	912.568	1139		1.990510000000000e+4	2.104410000000000e+4	18.0158	4.030000000000000e+2	3.420000000000000e+2		1.200000000000000e+4	4.030000000000000e+2	6.000000000000000e+3	9.4	0.87178	5						32.8	0				164	4.030000000000000e+2	18030.3	18815.5	30.7947		6.000000000000000e+3				1.200000000000000e+4	4.030000000000000e+2	12
168	3.659000000000000e+3	4.344000000000000e+3	4.158000000000000e+3	1.299200000000000e+3	1652.01	697.4		6.254000000000000e+3	6.951400000000000e+3	5.076	5.100000000000000e+1	5.900000000000000e+1		7.500000000000000e+2	5.900000000000000e+1	1.200000000000000e+4	10.5	0.957427	4						34.4	0				168	5.100000000000000e+1	6138	6245.7	28.4123		1.200000000000000e+4				7.500000000000000e+2	5.100000000000000e+1	7
169	4.234000000000000e+3	3.943000000000000e+3	4.247000000000000e+3	8.880000000000000e+2	1212.76	850.5		1.297340000000000e+4	1.382390000000000e+4	10.6526	1.780000000000000e+2	1.510000000000000e+2		6.000000000000000e+3	1.780000000000000e+2										36	0				169	1.780000000000000e+2	11491.2	12345.4	12.5029						6.000000000000000e+3	1.780000000000000e+2	10
																									37.6	0
																									39.2	0
																									40.8	0
																									42.4	0
																									44	0
																									45.6	0
																									47.2	0
																									48.8	0
																										0
[truncated: 50 more columns]

## Sheet: Rat 390 Post-PR FR1
Day	1st ST	2nd ST	Mean ST	Rem Thr	CocRemThr	Ext Durat	N presses	Time1	Time2	Ext Rate	Penult	Ultim	VAR14	Dose	BP	VAR17	VAR18	SEM	n	VAR21	VAR22	Mean	SEM.	VAR25	VAR26	VAR27	Parameters	Predicted	VAR30	VAR31	VAR32	VAR33	VAR34	VAR35	VAR36	VAR37	VAR38	VAR39	VAR40	VAR41	VAR42	VAR43	VAR44	VAR45	VAR46	VAR47	VAR48	VAR49	VAR50
137	4.147999999999999e+3	4.569299999999999e+3	4.248238888888888e+3	5.052000000000001e+2	562.987	1510.4	3.890000000000000e+2	1.637140000000000e+4	1.788180000000000e+4	15.4529	118	67		7.500000000000000e+2	118	7.500000000000000e+2	80.3333	25.3925	3		!st Sat Thr	4849.66	274.293		-0.8	0	1.498238974931041e+0	7.70629e-05		137	118					7.500000000000000e+2	12.4375	2.66225		6000	78		Nmax 6			1	0	1	1
147	4.040100000000000e+3	6.226199999999999e+3	6.549039130434782e+3	7.109000000000001e+2	654.267	1625.2	4.030000000000000e+2	8.944200000000000e+3	1.056940000000000e+4	14.8782	118	81		1.500000000000000e+3	118	1.500000000000000e+3	138	20	3		2nd Sat Thr	4724.31	248.262		0.8	0	3.890901667373929e+0	0.000440351		147	118					1.500000000000000e+3	19.9912	3.04855		12000	78		Nmax 12			2	2.45912	2	3
162	3.815400000000000e+3	5.198300000000000e+3	4.276865384615384e+3	7.062000000000001e+2	644.852	1505.5	4.510000000000000e+2	8.165300000000000e+3	9.670800000000000e+3	17.9741	118	129		3.000000000000000e+3	129	3.000000000000000e+3	123.5	5.5	2		Mean Sat Thr	4803.37	291.708		2.4	0	1.649170211204960e+1	0.00212478		162	118					3.000000000000000e+3	19.2121	1.23802		7	11		Nmax			3	6.1277	6	9
165	6.283500000000000e+3	3.734300000000000e+3	4.074522000000002e+3	1.152800000000000e+3	1149.37	850	1.010000000000000e+2	1.502320000000000e+4	1.587320000000000e+4	7.12941	32	26		7.500000000000000e+2	32	6.000000000000000e+3	94	0	1		Remis Thr	803.518	53.5735		4	0		0.00865746		165	32					6.000000000000000e+3	15.6966	0		12	23					4	11.6006	12	21
170	4.029200000000000e+3	3.864600000000000e+3	4.204576315789472e+3	6.416000000000000e+2	635.04	1302.7	5.520000000000000e+2	1.304840000000000e+4	1.435110000000000e+4	25.4241	178	52		1.500000000000000e+3	178	1.200000000000000e+4	78	0	1		Comp Zone w sess	3926.91	291.306		5.6	0		0.0297871		170	178					1.200000000000000e+4	10.2352	0		20	43					5	19.7652	20	41
171	5.636800000000000e+3	5.336400000000000e+3	5.390592000000000e+3	9.682000000000000e+2	962.906	1235.2	4.210000000000000e+2	1.474580000000000e+4	1.598100000000000e+4	20.4501	118	99		3.000000000000000e+3	118	Defin 1					Comp Zone w mean	4014.72	0		7.2	1	MeanRate	0.0865423		171	118					Defin 1				32	75					6	31.9453	32	73
172	5.592200000000000e+3	4.454200000000001e+3	5.744389999999999e+3	9.252000000000000e+2	918.255	1139.1	2.980000000000000e+2	1.750760000000000e+4	1.864670000000000e+4	15.6966	78	94		6.000000000000000e+3	94	7.500000000000000e+2	76	24.8462	3		Ext Rate/min	16.1642	1.63607		8.8	0	1.649170211204960e+1	0.212319		172	78					7.500000000000000e+2				51	126					7	50.1159	50	123
175	5.231000000000000e+3	4.422600000000000e+3	4.363985714285714e+3	7.092000000000001e+2	699.063	1330.7	2.270000000000000e+2	1.928510000000000e+4	2.061580000000000e+4	10.2352	78	23		1.200000000000000e+4	78	1.500000000000000e+3	138	20	3		Ext Duration	21.6547	1.19591		10.4	1		0.439858		175	78					1.500000000000000e+3				78	204					8	77.2232	77	200
176	5.364300000000001e+3	4.092200000000000e+3	4.378151351351352e+3	7.785999999999998e+2	773.609	1201.6	2.950000000000000e+2	1.429220000000000e+4	1.549380000000000e+4	14.7304	78	91		7.500000000000000e+2	91	3.000000000000000e+3	118	0	2		Coc Half-Life	500	614		12	0	Ext Int s	0.769478		176	78					3.000000000000000e+3				118	322					9	117.663	118	318
177	4.356099999999999e+3	5.345000000000000e+3		8.760999999999998e+2	871.269	1308.5	4.290000000000000e+2	1.463830000000000e+4	1.594680000000000e+4	19.6714	118	107		1.500000000000000e+3	118	6.000000000000000e+3	78	0	1		Coc Sat Thr	5454.57	6698.22		13.6	0	3.638193292138184e+0	1.13669		177	118					6.000000000000000e+3				178	500					10	177.991	178	496
178				8.647000000000000e+2		1478.7	139*	1.167690000000000e+4	1.315560000000000e+4					1500*		1.200000000000000e+4	78	0	1		Coc Rem Thr	787.161	6500.13		15.2	4		1.41791		178						1.200000000000000e+4				268	768					11	267.991	268	764
182	3509.1*	4796.1*	3972.1*	1185*			76*	21744.9*	22759.2*					1500*		Defin 2									16.8	0		1.49354		182						Defin 2				403	1171					12	402.254	402	1166
																7.500000000000000e+2	61.3333	18.9766	3		LR at BP				18.4	1		1.32846								7.500000000000000e+2				603	1774					13	602.552	603	1769
																1.500000000000000e+3	80	15.885	3		FinExt at 6	18.985	0		20	2		0.997791								1.500000000000000e+3				902	2676					14	901.361	901	2670
																3.000000000000000e+3	114	15	2		FinExt at 12	22.1783	0		21.6	0		0.632838								3.000000000000000e+3				1348	4024					15	1347.13	1347	4017
																6.000000000000000e+3	94	0	1		FinExt at 6-12	20.5196	1.65869		23.2	0		0.338928								6.000000000000000e+3				2013	6037					16	2012.14	2012	6029
																1.200000000000000e+4	23	0	1		LRfin at 6-12	2.99416	1.95711		24.8	1		0.153279								1.200000000000000e+4
																					LR at BP 6-12				26.4	0		0.0585358
																					BP at 6-12	262.5	35.5		28	0		0.0188765
																									29.6	0		0.00514022
																					Def2/Sess	3	10		31.2	0		0.00118196
																									32.8	0		0.000229502
																									34.4	0		3.76298e-05
																									36	0		5.21002e-06
																									37.6	0		6.09126e-07
																									39.2	0		6.01364e-08
																									40.8	0		5.01335e-09
																									42.4	0		3.52924e-10
																									44	0		2.09795e-11
																									45.6	0		1.0531e-12
																									47.2	0		4.46384e-14
																									48.8	0		1.59774e-15
																										0
[truncated: 15 more columns]

## Sheet: rat 393 Baseline FR1
Day	1st ST	2nd ST	Mean ST	Rem Thr	CocRemThr	Ext Durat	N presses	Time1	Time2	Ext Rate	Penult	Ultim	VAR14	Dose	BP	VAR17	VAR18	SEM	n	VAR21	VAR22	VAR23	VAR24	VAR25	VAR26	VAR27	Parameters 1	Predicted 1	VAR30	VAR31	VAR32	VAR33	VAR34	VAR35	VAR36	VAR37	VAR38	VAR39	VAR40	VAR41	VAR42	VAR43	VAR44	VAR45	VAR46	VAR47	VAR48	VAR49	VAR50
38	6419	4557.5	5381.1	364.6	185.545	2309.2	49	7217.6	9526.8	1.27317				1500		750			0		!st Sat Thr	4892.87	157.015		-0.8	0	7.033975252719665e+0	1.56958		38						750	1.38269	0.107424		6000			Nmax 6			1	0	1	1
41	2836.3	3724.9	4425.5	1366.1	1045.51	916.5	23	11719.7	12636.2	1.50573				3000		1500			0		2nd Sat Thr	5481.1	148.587		0.8	28	5.316848495093975e-1	4.35295		41				1.50573		1500	1.20428	0.166375		12000			Nmax 12			2	2.45912	2	3
42	4295.6	4363.6	4453	340.4	172.005	2332.5	35	10534.1	12866.6	0.900322				1500		3000			0		Mean Sat Thr	5545.71	107.337		2.4	2	9.208873480857867e-1	6.85449		42				0.900322		3000	0.982323	0.0988204		6000			Nmax			3	6.1277	6	9
43	5135.3	4870.2	5015.7	784.7	481.291	1669.5	31	18001.8	19671.3	1.11411				3000		6000			0		Remis Thr	1248.34	136.91		4	0		6.12857		43				1.11411		6000	0.561346	0.074495		12000						4	11.6006	12	21
44	4714.8	6328.6	5772.1	742.4	418.844	1958.7	39	14654.3	16613	1.19467				3000		12000			0		Comp Zone w sess	4232.76	189.087		5.6	0		3.11125		44				1.19467		12000	0.529308	0.235702								5	19.7652	20	41
45	5716.3	6327.4	6606.2	1075.2	724.377	1563.4	18	13969	15532.4	0.690802				3000							Comp Zone w mean	4297.36	0		7.2	0	MeanRate	0.896815		45				0.690802												6	31.9453	32	73
48	5353.6	6206.2	5498.4	788.6	454.424	1885.8	40	14159.4	16045.2	1.27267				3000					0		Ext Rate/min	0.980342	0.0792983		8.8	0	9.208873480857867e-1	0.146779		48				1.27267			1.38269	0.107424								7	50.1159	50	123
49	6426.2	5828.8	5676	899.9	545.556	1708.7	44	14111.1	15819.8	1.54503				3000					0		Ext Duration	22.6949	2.15643		10.4	0		0.01364		49				1.54503			1.18131	0.233037								8	77.2232	77	200
50	6336.5	6890.5	6520.05	1598	1080.28	1336.6	35	7767.4	9104	1.57115				3000					0		Coc Half-Life	500	546.804		12	0	Ext Int s	0.000719714		50				1.57115			0.982323	0.0988204								9	117.663	118	318
51	5476.6	6099	6010.6	857.9	507.955	1792.9	19	9179.4	10972.3	0.635841				6000					0		Coc Sat Thr	4182.76	4574.29		13.6	0	6.515454916903756e+1	2.15624e-05		51				0.635841			0.561346	0.074495								10	177.991	178	496
52	4602.1	6078.8	5712.09	844.9	498.611	1803.9	23	10188.6	11992.5	0.765009				12000					0		Coc Rem Thr	900.449	4432.62		15.2	0		3.66797e-07		52				0.765009			0.529308	0.235702								11	267.991	268	764
55	5420.1	5639.1	5665.35	1179	775.536	1431.1	26	9208.7	10639.8	1.09007				3000											16.8	0		3.5428e-09		55				1.09007												12	402.254	402	1166
56	5219.7	5875.6	5199.16	1921	1424.78	1022	28	8752.2	9774.2	1.64384				1500					0		LR at BP	0.970244	0.0814133		18.4	0		1.94294e-11		56				1.64384												13	602.552	603	1769
57	5155.6	5805.3	6077.02	421	208.536	2399.5	51	7972	10371.5	1.27527				750					0		FinExt at 6	36.7465	8.44187		20	0		6.05014e-14		57				1.27527												14	901.361	901	2670
58	5130.8	6041.1	6145.59	311.4	140.848	2711.3	22	9032.7	11744	0.486851				6000					0		FinExt at 12	30.3577	0.295592		21.6	0		1.0697e-16		58				0.486851												15	1347.13	1347	4017
59	5056.4	6461.9	6596.41	864.4	504.721	1839.2	9	9276.8	11116	0.293606				12000					0		FinExt at 6-12	33.3997	3.5463		23.2	0		1.07387e-19		59				0.293606												16	2012.14	2012	6029
62	5024.9	7015.3	5364.95	429.3	203.416	2554	32	8869.2	11423.2	0.751762				3000					0		LRfin at 6-12				24.8	0				62				0.751762
63	4524.6	5286.4	5242.16	1975.2	1517.7	900.2	15	9052.4	9952.6	0.999778				1500							LR at BP 6-12	0.545327	0.101339		26.4	0				63				0.999778
64	4386.9	5179.9	5259.05	524.8	284.268	2093.8	52	9647.6	11741.4	1.49011				750							BP at 6-12	18.25	3.19831		28	0				64				1.49011
83	4373.8	4452.5	5141.41	2400	2034.7	564.9	10	18520.2	19085.1	1.06213				3000											29.6	0				83				1.06213
84	4166.7	4894.2	4991.91	2161.8	1736.85	747.3	8	14711.3	15458.6	0.642312				3000							Def2/Sess	0	0		31.2	0				84				0.642312
85	4522	4555.1	5139.03	1088	741.79	1309.2	6	15130.4	16439.6	0.274977				3000											32.8	0				85				0.274977
86	4488.2	4727.5	4853.59	1121.8	763.806	1314.9	7	14716.5	16031.4	0.319416				3000											34.4	0				86				0.319416
87	4300.8	4848.4	5155.82	2155.7	1734.97	741.3	6	16218.5	16959.8	0.485633				3000											36	0				87				0.485633
91	4322.3	4683.5	4795.98	3293	2998.39	321.7	9	18749.8	19071.5	1.67858				3000											37.6	0				91				1.67858
99	3309.9	5423	5926.3	1667.7	1216.46	1078.2	19	14781.2	15859.4	1.05732				3000											39.2	0				99				1.05732
100	3467.3	5759.5	6074.81	705.9	402.691	1919.1	8	14336.2	16255.3	0.250117				3000											40.8	0				100				0.250117
101	5186.3	6161.4	6236.53	2415.6	1881.73	855.6	15	13138.3	13993.9	1.05189				3000											42.4	0				101				1.05189
106	5619.1	4856.4	5739.83	1946	1524.03	836	11	14317.1	15153.1	0.789474				3000											44	0				106				0.789474
114	5798.5	5491.5	5695.53	1206	803.851	1386.1	30	14274	15660.1	1.29861				3000											45.6	0				114				1.29861
																									47.2	0
																									48.8	0
																										0
[truncated: 15 more columns]

## Sheet: Rat 393 PR sessions
Day	1st ST	2nd ST	Mean ST	Rem Thr	CocRemThr	Ext Durat	N presses	Time1	Time2	Ext Rate	Penult	Ultim	VAR14	Dose	BP	VAR17	VAR18	SEM	n	VAR21	VAR22	VAR23	VAR24	VAR25	VAR26	VAR27	Parameters	Predicted	VAR30	PR rate	BP-1	T1	T2	Rate	VAR36	VAR37	VAR38	VAR39	VAR40	VAR41	VAR42	VAR43	VAR44	VAR45	VAR46	Ninj	VAR48	PR function	CUMUL
120	2049	2641	2392	1329	1957.6	216	19	13070.9	13286.9	5.27778	20	19		750*	20	7.500000000000000e+2	72.25	28.2618	4		!st Sat Thr	3456.96	123.006		-0.8	0	1.532083755670914e+0	0.887523		120	20	12715.7	13049	3.60036		7.500000000000000e+2	6.14725	1.35601		750*	20	5	Nmax 6	10.8		1	0	1	1
129	2395	2992	2898	916	1007.31	785.3	35	10004.3	10789.6	2.67414	51	35		3000*	51	1.500000000000000e+3	109	46.2295	4		2nd Sat Thr	3301.3	68.7562		0.8	0	1.033551958791023e+1	1.03093		129	51	8957	9722.7	3.99634		1.500000000000000e+3	17.7312	8.64371		3000*	51	7	Nmax 12	10.75		2	2.45912	2	3
132	2690	2896	2810	735	621.688	1109.9	287	17459.4	18569.3	15.5149	268	287		6.000000000000000e+3	287	3.000000000000000e+3	154.25	73.9103	4		Mean Sat Thr	3409.13	82.5204		2.4	7	1.000000009549081e+1	1.16915		132	268	15655.8	16881.2	13.1222		3.000000000000000e+3	19.6337	9.82394		6.000000000000000e+3	268	11	Nmax	10.7778		3	6.1277	6	9
133	3547	3459	3553	507.8	828.719	1030.7	156	7143.1	8173.8	9.08121	118	156		7.500000000000000e+2	156	6.000000000000000e+3	322.4	90.3059	5		Remis Thr	1016.84	85.6673		4	0		1.2945		133	118	6541	7096.8	12.7384		6.000000000000000e+3	19.2315	7.88814		7.500000000000000e+2	118	9				4	11.6006	12	21
134	3376	3740	3920	799	289.742	1845.1	487	16578.5	18423.6	15.8365	603	487		1.200000000000000e+4	603	1.200000000000000e+4	348.5	113.126	4		Comp Zone w sess	2284.47	130.543		5.6	2		1.39936		134	603	15012.2	16173.9	31.144		1.200000000000000e+4	12.9543	3.80503		1.200000000000000e+4	603	13				5	19.7652	20	41
135	3388	3260	4017	1308	1809.6	424.6	21	10971.6	11396.2	2.9675	20	21		1.500000000000000e+3	21	Defin 1					Comp Zone w mean	2392.29	133.686		7.2	1	MeanRate	1.47688		135	20	10170.7	10885.7	1.67832		Defin 1				1.500000000000000e+3	20	5				6	31.9453	32	73
147	3827	3259	3538	814	954.773	885.6	42	12774.8	13660.4	2.84553	32	42		3.000000000000000e+3	42	7.500000000000000e+2	58.25	20.4139	4		Ext Rate/min	14.3468	2.90395		8.8	1	1.000000009549081e+1	1.52179		147	32	11738.2	12411.4	2.85205		7.500000000000000e+2	9.92496	4.12213		3.000000000000000e+3	32	6				7	50.1159	50	123
148	3290	3622	3896	410.8	347.187	1691.5	51	11880.9	13572.4	1.80905	51	51		6.000000000000000e+3	51	1.500000000000000e+3	102	43.9469	4		Ext Duration	11.3212	1.48817		10.4	2		1.53094		148	51	10579.2	11370.6	3.86657		1.500000000000000e+3	19.0315	8.92318		6.000000000000000e+3	51	7				8	77.2232	77	200
149	3463	3300	3687	927.5	1225.07	714.8	30	10170.1	10884.9	2.51819	32	30		7.500000000000000e+2	32	3.000000000000000e+3	124	51.1143	4		Coc Half-Life	500	546.804		12	1	Ext Int s	1.50367		149	32	9845.8	10134.9	6.6413		3.000000000000000e+3	21.2904	9.03546		7.500000000000000e+2	32	6				9	117.663	118	318
150	3578	3827	3363	703.3	803.747	1125.7	56	14438.8	15564.5	2.98481	51	56		1.200000000000000e+4	56	6.000000000000000e+3	318.6	90.7571	5		Coc Sat Thr	4182.76	4574.29		13.6	0	5.999999942705509e+0	1.44191		150	51	12920.6	13268.5	8.79563		6.000000000000000e+3	30.7443	10.1141		1.200000000000000e+4	51	7				10	177.991	178	496
153	3838	2801	3377	837.1	944.84	783.9	38	7950.7	8734.6	2.90853	32	38		1.500000000000000e+3	38	1.200000000000000e+4	331.25	116.023	4		Coc Rem Thr	1245.16	4503.06		15.2	2		1.34995		153	32	7312.2	7654.1	5.61568		1.200000000000000e+4	19.0553	4.78281		1.500000000000000e+3	32	6				11	267.991	268	764
154	4147	3003	3751	1197	1626.31	442.4	49	6399.1	6841.5	6.64557	32	49		7.500000000000000e+2	49	Defin 2									16.8	0		1.23392		154	32	2707	6263.1	0.539917		Defin 2				7.500000000000000e+2	32	6				12	402.254	402	1166
155	2596	3651	3084	903.5	1767.72	523.2	86	9165.2	9688.4	9.86239	78	86		3.000000000000000e+3	86	7.500000000000000e+2	71.75	28.5026	4		LR at BP	20.5205	3.60258		18.4	1		1.10116		155	78	8132.4	8464.1	14.1091		7.500000000000000e+2				3.000000000000000e+3	78	8				13	602.552	603	1769
156	3262	3641	3403	511.4	677.895	1212.6	242	22186.2	23398.8	11.9743	403	242		1.200000000000000e+4	403	1.500000000000000e+3	96.5	41.4538	4		FinExt at 6	16.9709	3.83773		20	1		0.959411		156	403	19429.9	21056.3	14.8672		1.500000000000000e+3				1.200000000000000e+4	403	12				14	901.361	901	2670
157	4074	3491	3596	710.8	888.252	987.3	174	13619.3	14606.6	10.5743	268	174		6.000000000000000e+3	268	3.000000000000000e+3	148	75.1853	4		FinExt at 12	20.7155	3.14758		21.6	1		0.816116		157	268	12356.2	12885.9	30.3568		3.000000000000000e+3				6.000000000000000e+3	268	11				15	1347.13	1347	4017
160	3472	2957	3309	1660.5	1936.88	305.2	93	10622.1	10927.3	18.2831	118	93		3.000000000000000e+3	118	6.000000000000000e+3	261.2	66.8374	5		FinExt at 6-12	18.5434	2.50924		23.2	0		0.677784		160	118	9806.4	10118.3	22.6996		6.000000000000000e+3				3.000000000000000e+3	118	9				16	2012.14	2012	6029
163	3389	3810	3742	737.5	1024.27	947.6	332	20874.2	21821.8	21.0215	268	332		1.200000000000000e+4	332	1.200000000000000e+4	279.25	89.9865	4		LRfin at 6-12	16.4416	4.5731		24.8	0		0.54957		163	268	18967.1	19718	21.4143		1.200000000000000e+4				1.200000000000000e+4	268	11
167	3365	3375	3063	1613.6	1706.79	491.8	52	7169.5	7661.3	6.34404	51	52		7.500000000000000e+2	52	N of inj					LR at BP 6-12	25.5492	6.03698		26.4	0		0.435058		167	51	6990.6	7145.3	19.7802		N of inj				7.500000000000000e+2	51	7
168	4421	3244	3623	566.7	609.11	1206.5	399	15104.2	16310.7	19.8425	403	399		6.000000000000000e+3	403	7.500000000000000e+2	7	0.707107	4		BP at 6-12	334	66.4774		28	0				168	403	13975.3	14416.3	54.8299		7.500000000000000e+2				6.000000000000000e+3	403	12
197	3693	3061	2983	1511.7	2127.56	262.4	128	15574.6	15837	29.2683	178	128		1.500000000000000e+3	178	1.500000000000000e+3	7.75	1.31498	4						29.6	1				197	178	15007.8	15324.6	33.7121		1.500000000000000e+3				1.500000000000000e+3	178	10
198	3709	3138	3659	1609.9	1639.72	468.2	371	16825	17293.2	47.5438	268	371		3.000000000000000e+3	371	3.000000000000000e+3	8.5	1.04083	4		Def2/Sess	12	23		31.2	0				198	268	16102	16455.4	45.5008		3.000000000000000e+3				3.000000000000000e+3	268	11
199	3530	3382	3460	1565.7	1715.79	489.5	395	22606.7	23096.2	48.4168	603	395		6.000000000000000e+3	603	6.000000000000000e+3	10.8	1.0198	5						32.8	0				199	603	21280.3	21982.2	51.5458		6.000000000000000e+3				6.000000000000000e+3	603	13
203	4411	3380	3286	1511.5	2128.18	333.7	199	14664.8	14998.5	35.7806	178	199		1.500000000000000e+3	199	1.200000000000000e+4	10.75	1.31498	4						34.4	0				203	178	14094.2	14398.3	35.12		1.200000000000000e+4				1.500000000000000e+3	178	10
																									36	1
																									37.6	0
																									39.2	0
																									40.8	0
																									42.4	0
																									44	0
																									45.6	0
																									47.2	1
																									48.8	1
																										0
[truncated: 50 more columns]

## Sheet: Rat 393 Post-PR FR1
Day	1st ST	2nd ST	Mean ST	Rem Thr	CocRemThr	Ext Durat	N presses	Time1	Time2	Ext Rate	Penult	Ultim	VAR14	Dose	BP	VAR17	VAR18	SEM	n	VAR21	VAR22	Mean	SEM.	VAR25	VAR26	VAR27	Parameters 1	Predicted 1	VAR30	VAR31	VAR32	VAR33	VAR34	VAR35	VAR36	VAR37	VAR38	VAR39	VAR40	VAR41	VAR42	VAR43	VAR44	VAR45	VAR46	VAR47	VAR48	VAR49	VAR50
161	4.145200000000000e+3	4.072200000000000e+3	3.887766666666666e+3	9.907000000000000e+2	937.057	1059.8	3.430000000000000e+2	1.155010000000000e+4	1.260990000000000e+4	19.4188	118	21		3000	118	7.500000000000000e+2	46.3333	4.66667	3		!st Sat Thr	4469.62	190.161		-0.8	0	9.741741119643107e-1	0.0739152		161	118					7.500000000000000e+2	10.1014	2.19115		6000	178		Nmax 6			1	0	1	1
164	4.895100000000000e+3	3.662500000000000e+3	3.424816000000000e+3	1.394700000000000e+3	1391.1	698.3	1.510000000000000e+2	1.381310000000000e+4	1.451140000000000e+4	12.9744	51	25		750	51	1.500000000000000e+3	93.3333	42.3333	3		2nd Sat Thr	3813.41	197.911		0.8	0	5.999858603138837e+0	0.130709		164	51					1.500000000000000e+3	16.1446	7.13656		12000	118		Nmax 12			2	2.45912	2	3
169	4.029200000000000e+3	3.716200000000000e+3	3.691740000000001e+3	9.072000000000000e+2	901.018	1022.1	5.170000000000000e+2	1.515580000000000e+4	1.617790000000000e+4	30.3493	178	17		1500	178	3.000000000000000e+3	116.5	1.5	2		Mean Sat Thr	4006.37	121.449		2.4	0	1.282554800922824e+1	0.215273		169	178					3.000000000000000e+3	17.8603	1.55846		6000			Nmax			3	6.1277	6	9
170	4.410700000000000e+3	3.902500000000000e+3	4.078980000000000e+3	7.717000000000000e+2	766.415	1174.1	3.190000000000000e+2	1.609970000000000e+4	1.727380000000000e+4	16.3018	78	115		3000	115	6.000000000000000e+3	178	0	1		Remis Thr	877.52	87.6003		4	0		0.33021		170	78					6.000000000000000e+3	24.1467	0		12	23					4	11.6006	12	21
171	5.166400000000000e+3	4.594100000000000e+3	4.383510000000000e+3	6.181000000000000e+2	610.297	1456.1	5.860000000000000e+2	1.682400000000000e+4	1.828010000000000e+4	24.1467	178	86		6000	178	1.200000000000000e+4	118	0	1		Comp Zone w sess	2935.89	163.997		5.6	1		0.471744		171	178					1.200000000000000e+4	14.0839	0		20	43					5	19.7652	20	41
174	4.454599999999999e+3	2.621700000000000e+3	3.595942857142858e+3	3.970000000000000e+2	386.865	1380.3	3.240000000000000e+2	1.930420000000000e+4	2.068450000000000e+4	14.0839	118	2		12000	118	Defin 1					Comp Zone w mean	3128.85	0		7.2	1	MeanRate	0.62768		174	118					Defin 1				32	75					6	31.9453	32	73
175	3.761400000000000e+3	3.200300000000000e+3	4.487929999999999e+3	1.137100000000000e+3	1132.58	749.3	1.440000000000000e+2	1.656720000000000e+4	1.731650000000000e+4	11.5308	51	18		750	51	7.500000000000000e+2	44.6667	6.33333	3		Ext Rate/min	15.2689	2.39283		8.8	0	1.282554800922824e+1	0.777831		175	51					7.500000000000000e+2				51	126					7	50.1159	50	123
176	4.963299999999999e+3	3.590200000000000e+3	3.823244000000000e+3	9.935999999999998e+2	988.193	930.6	1.590000000000000e+2	1.713340000000000e+4	1.806400000000000e+4	10.2515	51	33		1500	51	1.500000000000000e+3	93.3333	42.3333	3		Ext Duration	17.7923	1.45169		10.4	1		0.897734		176	51					1.500000000000000e+3				78	204					8	77.2232	77	200
177	5.311900000000000e+3	3.997200000000000e+3	4.163654000000001e+3	8.069000000000000e+2	801.842	1158.8	1.120000000000000e+2	1.627470000000000e+4	1.743350000000000e+4	5.7991	32	37		750	37	3.000000000000000e+3	98	20	2		Coc Half-Life	500	546.804		12	1	Ext Int s	0.964996		177	32					3.000000000000000e+3				118	322					9	117.663	118	318
181	3.558400000000000e+3	4.777200000000000e+3	4.526075999999999e+3	7.582000000000000e+2	752.918	1332.8	1.740000000000000e+2	1.551570000000000e+4	1.684850000000000e+4	7.83313	51	48		1500	51	6.000000000000000e+3	178	0	1		Coc Sat Thr	4182.76	4574.29		13.6	2	4.678162676310499e+0	0.966092		181	51					6.000000000000000e+3				178	500					10	177.991	178	496
182	3581.9*	3627.9*	4010.63*	927.8*			76*	15691.1*	16678.5*					750		1.200000000000000e+4	118	0	1		Coc Rem Thr	866.828	4462.85		15.2	0		0.900798		182						1.200000000000000e+4				268	768					11	267.991	268	764
185	4104.8*	3748.6*	4108.0*	2401.2*			55*	17079.2*	17401.7*					3000		Defin 2									16.8	1		0.78226		185						Defin 2				403	1171					12	402.254	402	1166
196	3301.4*	2769.3*	3234.5*	1635.4*			24*	19290.9*	19672.7*					1500		7.500000000000000e+2	26.6667	5.54777	3		LR at BP				18.4	0		0.632689		196						7.500000000000000e+2				603	1774					13	602.552	603	1769
204	4630.3*	4612.4*	4711.7*	2167.1*			191*	15676.2*	1.622210000000000e+4					3000		1.500000000000000e+3	32.6667	8.95048	3		FinExt at 6	24.2683	0		20	1		0.47659		204						1.500000000000000e+3				902	2676					14	901.361	901	2670
211	2716.6*	3566*	3346.4*	493.5*			219*	19815*	2.125410000000000e+4					6000		3.000000000000000e+3	68	47	2		FinExt at 12	23.005	0		21.6	0		0.334361		211						3.000000000000000e+3				1348	4024					15	1347.13	1347	4017
																6.000000000000000e+3	86	0	1		FinExt at 6-12	23.6282	0.640109		23.2	0		0.218474								6.000000000000000e+3				2013	6037					16	2012.14	2012	6029
																1.200000000000000e+4	2	0	1		LRfin at 6-12	1.81533	1.72839		24.8	1		0.132954								1.200000000000000e+4
																					LR at BP 6-12				26.4	0		0.075356
																					BP at 6-12	455	131		28	0		0.0397786
																									29.6	1		0.0195567
																					Def2/Sess	2	10		31.2	0		0.00895485
																									32.8	0		0.00381888
																									34.4	0		0.0015168
																									36	0		0.000561097
																									37.6	0		0.000193313
																									39.2	0		6.20299e-05
																									40.8	0		1.85377e-05
																									42.4	0		5.15971e-06
																									44	0		1.33755e-06
																									45.6	0		3.22932e-07
																									47.2	0		7.26153e-08
																									48.8	0		1.52076e-08
																										0
[truncated: 15 more columns]

## Sheet: rat 395 Baseline FR1
Day	1st ST	2nd ST	Mean ST	Rem Thr	CocRemThr	Ext Durat	N presses	Time1	Time2	Ext Rate	Penult	Ultim	VAR14	Dose	BP	VAR17	VAR18	SEM	n	VAR21	VAR22	VAR23	VAR24	VAR25	VAR26	VAR27	Parameters 1	Predicted 1	VAR30	VAR31	VAR32	VAR33	VAR34	VAR35	VAR36	VAR37	VAR38	VAR39	VAR40	VAR41	VAR42	VAR43	VAR44	VAR45	VAR46	VAR47	VAR48	VAR49	VAR50
37	6.750100000000000e+3	6.173500000000000e+3	7.064600000000000e+3	2.195800000000000e+3	1665.19	945.2	5.700000000000000e+1	9.102100000000000e+3	1.004730000000000e+4	3.61828				1500		750			0		!st Sat Thr	4783.81	178.566		-0.8	0	7.773720505803275e+0	0.255011		37						750	2.24291	0.271262		6000			Nmax 6			1	0	1	1
38	6.918200000000000e+3	7.387500000000000e+3	7.013900000000000e+3	6.739000000000001e+2	355.344	2188.9	9.300000000000000e+1	7.145200000000000e+3	9.334100000000000e+3	2.54923				1500		1500			0		2nd Sat Thr	7786.08	225.161		0.8	17	6.342249407444392e-1	1.08704		38				2.54923		1500	2.38344	0.463738		12000			Nmax 12			2	2.45912	2	3
41	4.273299999999999e+3	7.777600000000000e+3	7.625400000000000e+3	3.439000000000000e+2	149.532	2850.4	7.400000000000000e+1	7.395600000000000e+3	1.024600000000000e+4	1.55768				3000		3000			0		Mean Sat Thr	8125.12	202.081		2.4	22	1.658033586688008e+0	3.11304		41				1.55768		3000	1.73292	0.1714		6000			Nmax			3	6.1277	6	9
42	6.046100000000000e+3	7.593700000000000e+3	7.798600000000000e+3	5.854000000000000e+2	294.758	2343.6	7.500000000000000e+1	6.242900000000000e+3	8.586500000000000e+3	1.92012				3000		6000			0		Remis Thr	1312.82	91.3321		4	3		5.98925		42				1.92012		6000	2.01314	0.00903813		12000						4	11.6006	12	21
43	6.117799999999999e+3	7.846700000000000e+3	8.375500000000000e+3	2.504500000000000e+3	1843.55	1044.8	1.400000000000000e+1	1.064830000000000e+4	1.169310000000000e+4	0.803982				3000		12000			0		Comp Zone w sess	6473.26	235.631		5.6	0		7.74124		43				0.803982		12000	1.11195	0.510622								5	19.7652	20	41
44	8.073700000000000e+3	6.891299999999999e+3	8.791200000000000e+3	2.082500000000000e+3	1512.33	1094	9.000000000000000e+0	9.714900000000000e+3	1.080890000000000e+4	0.493601				3000							Comp Zone w mean	6812.3	0		7.2	0	MeanRate	6.72201		44				0.493601												6	31.9453	32	73
45	6.384800000000000e+3	8.918300000000000e+3	9.903100000000000e+3	1.454200000000000e+3	895.254	1658.2	4.000000000000000e+1	8.617700000000000e+3	1.027590000000000e+4	1.44735				3000					0		Ext Rate/min	1.82825	0.141463		8.8	0	1.658033586688008e+0	3.92137		45				1.44735			2.24291	0.271262								7	50.1159	50	123
48	5.753500000000000e+3	7.990100000000000e+3	8.330100000000000e+3	1.187800000000000e+3	1280.24	1320.9	4.400000000000000e+1	1.207590000000000e+4	1.339680000000000e+4	1.99864				3000					0		Ext Duration	27.4531	1.42433		10.4	0		1.53683		48				1.99864			1.97182	0.302078								8	77.2232	77	200
49	6.118500000000000e+3	7.289000000000000e+3	8.126000000000000e+3	7.657000000000000e+2	419.145	2060.1	9.600000000000000e+1	1.089590000000000e+4	1.295600000000000e+4	2.79598									0		Coc Half-Life	500	347.178		12	0	Ext Int s	0.404636		49				2.79598			1.73292	0.1714								9	117.663	118	318
50	4.466800000000000e+3	9.634500000000000e+3	1.022512666666667e+4	7.353000000000000e+2	369.849	2351.6	8.100000000000000e+1	5.553000000000000e+3	7.904600000000000e+3	2.06668				3000					0		Coc Sat Thr	3077.48	2136.87		13.6	0	3.618744546656168e+1	0.0715738		50				2.06668			2.01314	0.00903813								10	177.991	178	496
51	4.317700000000000e+3	7.230700000000000e+3	9.869737500000002e+3	4.049000000000000e+2	187.496	2634.6	8.800000000000000e+1	6.739500000000000e+3	9.374100000000000e+3	2.0041				6000					0		Coc Rem Thr	843.699	2057.07		15.2	0		0.00850537		51				2.0041			1.11195	0.510622								11	267.991	268	764
52	5.616900000000000e+3	7.658900000000000e+3	8.840128571428571e+3	1.191400000000000e+3	724.54	1701	4.600000000000000e+1	7.765700000000000e+3	9.466700000000000e+3	1.62257				12000											16.8	0		0.00067902		52				1.62257												12	402.254	402	1166
55	4.885500000000000e+3	7.655300000000000e+3	8.006460000000002e+3	8.863000000000000e+2	498.014	1971.1	5.700000000000000e+1	6.766900000000000e+3	8.738000000000000e+3	1.73507				3000					0		LR at BP	1.7593	0.138974		18.4	0		3.64185e-05		55				1.73507												13	602.552	603	1769
56	4.946900000000000e+3	9.014800000000000e+3	7.772427999999998e+3	1.622000000000000e+3	1025.9	1567.7	4.800000000000000e+1	6.307800000000000e+3	7.875500000000000e+3	1.83709				1500					0		FinExt at 6	38.7077	5.20235		20	0		1.31223e-06		56				1.83709												14	901.361	901	2670
57	3.688700000000000e+3	8.644000000000000e+3	8.503428000000002e+3	1.582200000000000e+3	1005.35	1552	5.100000000000000e+1	6.078300000000000e+3	7.630300000000000e+3	1.97165				750					0		FinExt at 12	25.6912	2.65885		21.6	0		3.17652e-08		57				1.97165												15	1347.13	1347	4017
58	5.476000000000000e+3	8.461200000000000e+3	1.009994000000000e+4	9.015000000000000e+2	495.261	2047.3	6.900000000000000e+1	6.744800000000000e+3	8.792100000000000e+3	2.02218				6000					0		FinExt at 6-12	31.5348	4.56364		23.2	0		5.16584e-10		58				2.02218												16	2012.14	2012	6029
59	5.538200000000000e+3	8.353600000000000e+3	8.993340000000000e+3	1.812200000000000e+3	1204.64	1396.9	1.400000000000000e+1	7.181400000000000e+3	8.578300000000000e+3	0.601332				12000					0		LRfin at 6-12				24.8	0				59				0.601332
62	5.591100000000000e+3	5.100400000000000e+3	6.125100000000000e+3	1.660300000000000e+3	1229.62	1026.2	1.600000000000000e+1	8.235400000000000e+3	9.261600000000000e+3	0.93549				3000							LR at BP 6-12	1.56255	0.333387		26.4	0				62				0.93549
63	4.357100000000000e+3	5.356300000000000e+3	6.168416000000000e+3	1.913500000000000e+3	1451.79	941.7	2.400000000000000e+1	7.986000000000000e+3	8.927700000000000e+3	1.52915				1500							BP at 6-12	54.25	15.9289		28	0				63				1.52915
64	3.518400000000000e+3	7.166500000000000e+3	6.052779999999999e+3	1.892900000000000e+3	1325.99	1217.1	5.100000000000000e+1	8.169900000000000e+3	9.387000000000000e+3	2.51417				750											29.6	0				64				2.51417
65	3.836100000000000e+3	8.728100000000000e+3	8.233288888888890e+3	1.577300000000000e+3	998.108	1564.2	4.800000000000000e+1	7.617700000000000e+3	9.181900000000000e+3	1.8412				3000							Def2/Sess	0	0		31.2	0				65				1.8412
66	3.953100000000000e+3	5.796500000000000e+3	6.036266666666666e+3	1.697000000000000e+3	1220.93	1123.6	3.800000000000000e+1	9.318400000000000e+3	1.044200000000000e+4	2.02919				3000											32.8	0				66				2.02919
69	3.914900000000000e+3	5.667500000000000e+3	6.605179999999999e+3	1.054900000000000e+3	672.923	1537.1	1.600000000000000e+1	1.524760000000000e+4	1.678470000000000e+4	0.624553				3000											34.4	0				69				0.624553
70	6.253600000000000e+3	7.188400000000000e+3	7.043193333333333e+3	1.079800000000000e+3	651.154	1732.3	3.800000000000000e+1	1.203040000000000e+4	1.376270000000000e+4	1.31617				3000											36	0				70				1.31617
71	6.636900000000000e+3	1.163770000000000e+4	1.147592000000000e+4	2.435200000000000e+3	1603.18	1429.9	1.000000000000000e+2	1.213630000000000e+4	1.356620000000000e+4	4.1961				3000											37.6	0				71				4.1961
72	4.827100000000000e+3	7.291600000000000e+3	8.069446153846155e+3	1.264100000000000e+3	790.718	1602.5	4.100000000000000e+1	1.263930000000000e+4	1.424180000000000e+4	1.5351				3000											39.2	0				72				1.5351
73	4.040600000000000e+3	1.016820000000000e+4	9.795330769230768e+3	1.661600000000000e+3	1024.13	1655.8	3.500000000000000e+1	1.062080000000000e+4	1.227660000000000e+4	1.26827				3000											40.8	0				73				1.26827
76	3.845100000000000e+3	5.286299999999999e+3	6.800440000000002e+3	2.355500000000000e+3	1897.71	739	9.000000000000000e+0	1.240410000000000e+4	1.314310000000000e+4	0.730717				3000											42.4	0				76				0.730717
77	4.442900000000000e+3	7.537400000000000e+3	8.164100000000000e+3	7.230000000000000e+2	386.748	2142.3	6.100000000000000e+1	1.073480000000000e+4	1.287710000000000e+4	1.70844				3000											44	0				77				1.70844
78	4.156200000000000e+3	8.291400000000000e+3	8.966350000000000e+3	1.574000000000000e+3	1009.48	1519	2.000000000000000e+1	1.296840000000000e+4	1.448740000000000e+4	0.789993				3000											45.6	0				78				0.789993
83	3.840700000000000e+3	6.815100000000000e+3	7.606380000000000e+3	1.947700000000000e+3	1393.91	1144.8	1.600000000000000e+1	1.579740000000000e+4	1.694220000000000e+4	0.838574				3000											47.2	0				83				0.838574
84	3.774400000000000e+3	7.610600000000000e+3	7.919180000000002e+3	1.617100000000000e+3	1069.26	1415.7	2.900000000000000e+1	1.174110000000000e+4	1.315680000000000e+4	1.22907				3000											48.8	0				84				1.22907
85	3.554700000000000e+3	9.250000000000000e+3	8.655939999999998e+3	4.798000000000000e+2	217.344	2705.7	6.300000000000000e+1	1.199740000000000e+4	1.470310000000000e+4	1.39705				3000												0				85				1.39705
86	3.879500000000000e+3	9.054300000000000e+3	8.572600000000000e+3	5.547000000000001e+2	262.867	2553.1	3.300000000000000e+1	1.045330000000000e+4	1.300640000000000e+4	0.775528				3000																86				0.775528
87	4.038100000000000e+3	6.029900000000000e+3	7.986638461538461e+3	9.147000000000000e+2	552.84	1723.6	5.100000000000000e+1	1.206300000000000e+4	1.378660000000000e+4	1.77535				3000																87				1.77535
89	4.143100000000000e+3	8.036000000000000e+3	7.520100000000000e+3	9.274000000000000e+2	520.611	1974.1	9.900000000000000e+1	1.492260000000000e+4	1.689670000000000e+4	3.00897				3000																89				3.00897
91	3.369900000000000e+3	8.284300000000000e+3	8.028506666666667e+3	9.022000000000000e+2	498.332	2027.6	6.400000000000000e+1	1.163250000000000e+4	1.366010000000000e+4	1.89386				3000																91				1.89386
92	3.605800000000000e+3	7.970600000000000e+3	7.750793333333333e+3	1.443600000000000e+3	914.521	1561.8	6.600000000000000e+1	1.120220000000000e+4	1.276400000000000e+4	2.53554				3000																92				2.53554
93	3.987500000000000e+3	7.127700000000001e+3	7.617700000000000e+3	7.628000000000000e+2	419.585	2043.2	6.300000000000000e+1	1.152850000000000e+4	1.357170000000000e+4	1.85004				3000																93				1.85004
94	3.858300000000000e+3	9.052900000000000e+3	1.008751250000000e+4	6.540999999999999e+2	323.711	2402.8	1.220000000000000e+2	9.701100000000000e+3	1.210390000000000e+4	3.04645				3000																94				3.04645
100	4.107500000000000e+3	6.617200000000001e+3	5.343885714285714e+3	1.920200000000000e+3	820.185	1506.1	1.150000000000000e+2	6.974800000000000e+3	8.480900000000000e+3	4.58137				3000																100				4.58137
101	4.014900000000000e+3	1.142990000000000e+4	9.291199999999998e+3	1.195600000000000e+3	253.339	2747.8	8.200000000000000e+1	6.355900000000000e+3	9.103700000000000e+3	1.79052				3000																101				1.79052
106	1724.8*	5559.4*	6810.0*	2499.9*			92*	7819.1*	8790.7*					3000																106
[truncated: 15 more columns]

[truncated: 9 more sheets: Rat 395 PR sessions, Rat 395 Post-PR FR1, rat 397 Baseline FR1, Rat 397 PR sessions, Rat 397 Post PR FR1, Sheet14, rat 400 Baseline FR1, Rat 400 PRsessions, Rat 400 Post PR FR1]
